# Supplementary material for: Current Risks and Prevention Strategies Against Vector-Borne Diseases in Cyprus
Source: Microorganisms. 2025 Mar 24;13(4):726. doi: 10.3390/microorganisms13040726 (PMC12029801; doi:10.3390/microorganisms13040726)
Supplement: Supplementary file 1 [file microorganisms-13-00726-s001.zip]

Archive with 1 entries (1 files):
- microorganisms-3507905-supplementary.pdf
